# Supplementary material for: Cytoplasmic sequestration of p53 by lncRNA-CIRPILalleviates myocardial ischemia/reperfusion injury
Source: Commun Biol. 2022 Jul 18;5:716. doi: 10.1038/s42003-022-03651-y (PMC9293912; doi:10.1038/s42003-022-03651-y)
Supplement: Supplementary file 4 — Supplementary Data 1 [file 42003_2022_3651_MOESM4_ESM.xlsx]

## Sheet: Figure1d
Figure1d		The relative expression level of lncRNAs compared with mean level of lncRNAs in SHAM hearts calculated by normalized the CT values with mean CT value of lncRNAs in SHAM hearts.
	Sham					I/R
NONMMUT016470	0.7493244411384	0.54665139422592	1.52427197605308	1.13460215411935	1.41160624988825	8.22530947885329	5.26680909991675	12.0402432407665	14.4932356966648	8.87476043311012
NONMMUT051509	0.784872721630093	0.620068692499727	1.95625009256828	0.827139616615689	1.26986561220556	9.96744236527948	2.1089118516018	3.65611766129289	18.1405397530446	2.54884357144604
NONMMUT018460	0.832925994782523	0.911791759439892	1.10307712194999	0.939697059375072	1.27029379251847	7.17686624957397	3.39815177369537	4.40864080732041	12.4043411882379	9.22614129213347
NONMMUT065412	1.01108068663909	0.508323010255622	1.4856329601481	1.90006736347905	0.68927716577452	6.26644112606211	3.4909963287916	0.591401112434465	15.865090144531	10.002051578894
NONMMUT031586	0.211779913187222	1.16303918436504	2.33207975213651	1.18649687250671	1.46727288203051	12.5118898670611	9.27998937581798	10.0498093084277	3.3781951472089	7.1005221012884
NONMMUT014136	0.764610226935851	0.930058255968392	3.15912811124281	0.622467394840595	0.715098553059182	1.66138803389701	0.919798872961307	1.46224877629537	2.00703201394191	15.9674108106003
NONMMUT068470	0.797012457442295	0.772795484391059	1.2406401737092	0.889953811953635	1.47047283854701	0.277511875380895	0.289274338739489	0.282000377146139	0.127834285275755	0.320620419955573
NONMMUT052871	1.10923124906134	1.18535294757241	1.08336954202704	0.833082598612831	0.84268552771634	0.325006229499932	0.216379067235253	0.455311126924899	0.360518218906003	0.463185188689634
NONMMUT018929	0.72010132171301	0.720163206110752	1.38444423715979	0.927162380941638	1.50225684994551	0.320822676250673	0.321651263207407	0.431730309594591	0.182311498718948	0.700469860852966
NONMMUT003971	0.770325921661204	0.774075702386288	1.48286966547577	0.854244131596106	1.32390574628438	0.40410402166996	0.442872283413681	0.397415029287245	0.373706363542117	0.707393837470875
NONMMUT012426	0.935783386468644	0.958464055720674	1.07482682485159	0.943704950180555	1.09919339194946	0.536259380376925	0.401020160864613	0.114594685632677	0.116844636878157	0.525442542934931
NONMMUT062465	0.815973864416814	0.452832786757713	0.737420127943006	1.98748543817909	1.84657497095271	0.215099161618522	0.164947865726542	0.32646508488765	0.265494914895776	0.204355176798412
NONMMUT053812	0.775808592286514	0.998297826653705	1.34085542178813	0.669704835538409	1.43787092504603	0.0768315563685844	0.0594860228121223	0.272091280249392	0.0336364557928137	0.0754787188269132
NONMMUT020732	0.763133559430645	0.764016873956014	1.59956353633945	0.81761892979094	1.31142682818028	0.467020297830974	0.361787812373326	0.486857639148027	0.240820297582178	0.720388510233486
NONMMUT058343	0.935246359560356	0.957768384166857	1.11163859979124	1.05486586147253	0.952034355173124	0.0949029698949691	0.0802191794130563	0.0736441211238288	0.0383682695721367	0.0676474974387068
NONMMUT070401	0.76556488225697	0.785315096640003	1.20332482727166	0.769238601977926	1.79692562991632	0.209624239752195	0.211747548981216	0.237660258263679	0.155036685028253	0.392958235069545
NONMMUT012553	1.25533096684966	1.35109377194157	0.751643993150874	0.8457519498968	0.927472554306259	0.361863106203815	0.323332815837298	0.204981530104148	0.876338881915159	0.394475243674111
NONMMUT037939	0.692132803906565	2.1026033894012	0.829825325606759	1.25549594586476	0.659555288324304	0.307146283815649	0.576173553822652	0.198894754491979	0.334968867968575	0.367011382653283
NONMMUT026664	0.983897318606554	0.842649209097869	1.11046730424439	0.796967149246982	1.36287871587606	0.186538725851587	0.190206003672186	0.322490943516985	0.209380887127441	0.49754106056163
The analysis sumary of multiple unpaired t tests
	Discovery?	P value	Mean of Control	Mean of I/R	Difference	SE of difference	t ratio	df	q value
NONMMUT016470	Yes	0.000632	1.073	9.78	-8.707	1.607	5.419	8	0.00082
NONMMUT051509	No	0.078465	1.092	7.284	-6.193	3.071	2.017	8	0.039625
NONMMUT018460	Yes	0.004813	1.012	7.323	-6.311	1.635	3.859	8	0.004375
NONMMUT065412	No	0.050942	1.119	7.243	-6.124	2.67	2.294	8	0.027239
NONMMUT031586	Yes	0.001833	1.272	8.464	-7.192	1.575	4.567	8	0.002082
NONMMUT014136	No	0.312464	1.238	4.404	-3.165	2.936	1.078	8	0.149489
NONMMUT068470	Yes	0.000594	1.034	0.2594	0.7747	0.1416	5.47	8	0.00082
NONMMUT052871	Yes	6.6e-05	1.011	0.3641	0.6467	0.08566	7.549	8	0.000301
NONMMUT018929	Yes	0.007786	1.051	0.3914	0.6594	0.1871	3.525	8	0.005444
NONMMUT003971	Yes	0.007659	1.041	0.4651	0.576	0.1629	3.536	8	0.005444
NONMMUT012426	Yes	0.000168	1.002	0.3388	0.6636	0.1004	6.608	8	0.000509
NONMMUT062465	No	0.01778	1.168	0.2353	0.9328	0.3137	2.973	8	0.010775
NONMMUT053812	Yes	0.000328	1.045	0.1035	0.941	0.1572	5.987	8	0.000597
NONMMUT020732	Yes	0.01356	1.051	0.4554	0.5958	0.189	3.152	8	0.008804
NONMMUT058343	Yes	<0.000001	1.002	0.07096	0.9314	0.03568	26.1	8	<0.000001
NONMMUT070401	Yes	0.003905	1.064	0.2414	0.8227	0.2052	4.008	8	0.003944
NONMMUT012553	Yes	0.006924	1.026	0.4322	0.5941	0.1648	3.606	8	0.005444
NONMMUT037939	No	0.02674	1.108	0.3568	0.7511	0.2774	2.708	8	0.015192
NONMMUT026664	Yes	0.000246	1.019	0.2812	0.7381	0.1181	6.248	8	0.00056

## Sheet: Figure1e
Figure1e		The expression changes of lncCIRPIL in NMCMs exposed to A/R compared with normal NMCMs calculated by normalized the CT values with mean CT value of lncCIRPIL in Control group.
	Control	A/R
	0.900052	0.045376
	1.155149	0.163581
	0.944799	0.059461
	0.880736	0.053171
	1.162138	0.091301
	0.957126	0.254684
	1.198738	0.135045
	0.651355	0.12171
	1.149907	0.135985
	0.776313	0.093086
	1.38004	0.147084
	0.843646	0.218349
	0.90286	0.140883
	1.142801	0.133284
	0.954339	0.268422
	0.74675	0.16709
	1.006047	0.083545
	1.247204	0.161398
The analysis sumary of unpaired t test
	Column B	A/R
	vs.	vs.
	Column A	Control
	Unpaired t test
	P value	<0.0001
	P value summary	****
	Significantly different (P < 0.05)?	Yes
	One- or two-tailed P value?	Two-tailed
	t, df	t=17.94, df=34
	How big is the difference?
	Mean of column A	1
	Mean of column B	0.1374
	Difference between means (B - A) ± SEM	-0.8626 ± 0.04809
	95% confidence interval	-0.9603 to -0.7649
	R squared (eta squared)	0.9044
	F test to compare variances
	F, DFn, Dfd	9.313, 17, 17
	P value	<0.0001
	P value summary	****
	Significantly different (P < 0.05)?	Yes
	Data analyzed
	Sample size, column A	18
	Sample size, column B	18

## Sheet: Figure2a
Figure2a		The relative LncCIRPIL level in NMCMs with LncCIRPIL overexpression plasmid compared with NMCMs of NC group
	NC	LncCIRPIL(OE)
	0.915989768930135	7.31269600628857
	1.25388356764619	3.28160908155917
	0.830126663423672	6.47734859943997
The analysis sumary of unpaired t test
	Column B	LncCIRPIL(OE)
	vs.	vs.
	Column A	NC
	Unpaired t test
	P value	0.0191
	P value summary	*
	Significantly different (P < 0.05)?	Yes
	One- or two-tailed P value?	Two-tailed
	t, df	t=3.798, df=4
	How big is the difference?
	Mean of column A	1
	Mean of column B	5.691
	Difference between means (B - A) ± SEM	4.691 ± 1.235
	95% confidence interval	1.261 to 8.120
	R squared (eta squared)	0.7829
	F test to compare variances
	F, DFn, Dfd	90.20, 2, 2
	P value	0.0219
	P value summary	*
	Significantly different (P < 0.05)?	Yes
	Data analyzed
	Sample size, column A	3
	Sample size, column B	3

## Sheet: Figure2b
Figure2b		The expression changes of LncCIRPIL in NMCMs with LncCIRPIL shRNA plasmids compared with normal NMCMs.
NC	LncCIRPIL(shRNA1)	LncCIRPIL(shRNA2)	LncCIRPIL(shRNA3)
1.562457194	0.09758591	0.093377364	0.036141913
0.804306155	0.12585345	0.300787531	0.096375929
0.633236651	0.064561444	0.035619638	0.222336493
The analysis sumary of unpaired t tests
Column B	LncCIRPIL(shRNA1)		Column C	LncCIRPIL(shRNA2)		Column D	LncCIRPIL(shRNA3)
vs.	vs.		vs.	vs.		vs.	vs.
Column A	NC		Column A	NC		Column A	NC
Unpaired t test			Unpaired t test			Unpaired t test
P value	0.0342		P value	0.0447		P value	0.0387
P value summary	*		P value summary	*		P value summary	*
Significantly different (P < 0.05)?	Yes		Significantly different (P < 0.05)?	Yes		Significantly different (P < 0.05)?	Yes
One- or two-tailed P value?	Two-tailed		One- or two-tailed P value?	Two-tailed		One- or two-tailed P value?	Two-tailed
t, df	t=3.160, df=4		t, df	t=2.888, df=4		t, df	t=3.033, df=4
How big is the difference?			How big is the difference?			How big is the difference?
Mean of column A	1		Mean of column A	1		Mean of column A	1
Mean of column B	0.096		Mean of column C	0.1433		Mean of column D	0.1183
Difference between means (B - A) ± SEM	-0.9040 ± 0.2861		Difference between means (C - A) ± SEM	-0.8567 ± 0.2967		Difference between means (D - A) ± SEM	-0.8817 ± 0.2908
95% confidence interval	-1.698 to -0.1097		95% confidence interval	-1.680 to -0.03307		95% confidence interval	-1.689 to -0.07446
R squared (eta squared)	0.714		R squared (eta squared)	0.6759		R squared (eta squared)	0.6969
F test to compare variances			F test to compare variances			F test to compare variances
F, DFn, Dfd	259.9, 2, 2		F, DFn, Dfd	12.58, 2, 2		F, DFn, Dfd	27.09, 2, 2
P value	0.0077		P value	0.1473		P value	0.0712
P value summary	**		P value summary	ns		P value summary	ns
Significantly different (P < 0.05)?	Yes		Significantly different (P < 0.05)?	No		Significantly different (P < 0.05)?	No
Data analyzed			Data analyzed			Data analyzed
Sample size, column A	3		Sample size, column A	3		Sample size, column A	3
Sample size, column B	3		Sample size, column C	3		Sample size, column D	3

## Sheet: Figure2c
Figure2c		The percent of released LDH (in the medium) compared with the total (released(in the medium) plus retained(in the cell lysate)) LDH in different condition in NMCM.
Control	A/R	A/R+NC	A/R+lncCIRPIL(OE)	A/R+lncCIRPIL(shRNA1)
8.76963	35.458103907121	24.1052522289626	17.269347216215	38.7724251383856
13.983344569893	23.759606443768	24.1272044163183	13.5241670779463	32.2909454443517
10.1648351648351	25.7763975155279	24.2192921582234	14.1967621419676	31.7449194113525
7.17364093569879	24.592752882987	19.4345481716251	13.4369610741562	42.9766588794622
The analysis sumary of ordinary one-way ANOVA
Number of families	1
Number of comparisons per family	10
Alpha	0.05
Tukey's multiple comparisons test	Mean Diff.	95.00% CI of diff.	Significant?	Summary	Adjusted P Value
Control vs. A/R	-17.37	-25.89 to -8.861	Yes	***	0.0001	A-B
Control vs. A/R+NC	-12.95	-21.46 to -4.436	Yes	**	0.0023	A-C
Control vs. A/R+lncCIRPIL(OE)	-4.584	-13.10 to 3.929	No	ns	0.4835	A-D
Control vs. A/R+lncCIRPIL(shRNA1)	-26.42	-34.94 to -17.91	Yes	****	<0.0001	A-E
A/R vs. A/R+NC	4.425	-4.088 to 12.94	No	ns	0.5164	B-C
A/R vs. A/R+lncCIRPIL(OE)	12.79	4.277 to 21.30	Yes	**	0.0025	B-D
A/R vs. A/R+lncCIRPIL(shRNA1)	-9.05	-17.56 to -0.5365	Yes	*	0.0347	B-E
A/R+NC vs. A/R+lncCIRPIL(OE)	8.365	-0.1482 to 16.88	No	ns	0.0552	C-D
A/R+NC vs. A/R+lncCIRPIL(shRNA1)	-13.47	-21.99 to -4.962	Yes	**	0.0016	C-E
A/R+lncCIRPIL(OE) vs. A/R+lncCIRPIL(shRNA1)	-21.84	-30.35 to -13.33	Yes	****	<0.0001	D-E
Test details	Mean 1	Mean 2	Mean Diff.	SE of diff.	n1	n2	q	DF
Control vs. A/R	10.02	27.4	-17.37	2.757	4	4	8.912	15
Control vs. A/R+NC	10.02	22.97	-12.95	2.757	4	4	6.642	15
Control vs. A/R+lncCIRPIL(OE)	10.02	14.61	-4.584	2.757	4	4	2.351	15
Control vs. A/R+lncCIRPIL(shRNA1)	10.02	36.45	-26.42	2.757	4	4	13.55	15
A/R vs. A/R+NC	27.4	22.97	4.425	2.757	4	4	2.27	15
A/R vs. A/R+lncCIRPIL(OE)	27.4	14.61	12.79	2.757	4	4	6.561	15
A/R vs. A/R+lncCIRPIL(shRNA1)	27.4	36.45	-9.05	2.757	4	4	4.642	15
A/R+NC vs. A/R+lncCIRPIL(OE)	22.97	14.61	8.365	2.757	4	4	4.291	15
A/R+NC vs. A/R+lncCIRPIL(shRNA1)	22.97	36.45	-13.47	2.757	4	4	6.912	15
A/R+lncCIRPIL(OE) vs. A/R+lncCIRPIL(shRNA1)	14.61	36.45	-21.84	2.757	4	4	11.2	15

## Sheet: Figure2d
Figure2d		The ratio of apoptotic NMCM in each group tested by TUNEL
Control	A/R	A/R+NC	A/R+lncCIRPIL(OE)	A/R+lncCIRPIL(shRNA1)
6.66666666666667	27.5862068965517	24.1379310344828	9.43396226415094	55
4.34782608695652	34.0425531914894	22.4489795918367	5.55555555555556	39.3939393939394
6.25	20.3389830508475	23.6842105263158	15.3846153846154	40.7407407407407
4.76190476190476	24.4444444444444	23.0769230769231	5	45.4545454545455
6.52173913043478	21.875	27.8688524590164	7.54716981132075	40.7407407407407
2.77777777777778	21.6216216216216	27.8688524590164	12.5	47.3684210526316
3.03030303030303	24.1379310344828	23.3333333333333	4.8780487804878	51.7241379310345
5.40540540540541	30.9090909090909	23.0769230769231	17.2413793103448	45
4.16666666666667	24.2424242424242	28.5714285714286	13.5135135135135	48.1481481481481
5	23.0769230769231	27.2727272727273	9.09090909090909	40.9090909090909
4.16666666666667	34.2105263157895	23.0769230769231	12.9032258064516	43.3333333333333
3.84615384615385	36	28	2.85714285714286	38.8888888888889
4.25531914893617	25	23.8805970149254	9.80392156862745	41.1764705882353
7.84313725490196	25	26.6666666666667	11.7647058823529	48
9.09090909090909	22.8571428571429	28.125	14.8148148148148	47.6190476190476
7.46268656716418	33.3333333333333	29.0322580645161	8.33333333333333	38.4615384615385
5.88235294117647	23.8095238095238	21.4285714285714	7.69230769230769	53.125
9.52380952380952	26.6666666666667	22.2222222222222	9.52380952380952	43.1818181818182
The analysis sumary of ordinary one-way ANOVA
Number of families	1
Number of comparisons per family	10
Alpha	0.05
Tukey's multiple comparisons test	Mean Diff.	95.00% CI of diff.	Significant?	Summary	Adjusted P Value
Control vs. A/R	-21.01	-24.63 to -17.39	Yes	****	<0.0001	A-B
Control vs. A/R+NC	-19.6	-23.22 to -15.98	Yes	****	<0.0001	A-C
Control vs. A/R+lncCIRPIL(OE)	-4.269	-7.887 to -0.6507	Yes	*	0.0124	A-D
Control vs. A/R+lncCIRPIL(shRNA1)	-39.29	-42.91 to -35.67	Yes	****	<0.0001	A-E
A/R vs. A/R+NC	1.41	-2.208 to 5.028	No	ns	0.8132	B-C
A/R vs. A/R+lncCIRPIL(OE)	16.74	13.12 to 20.36	Yes	****	<0.0001	B-D
A/R vs. A/R+lncCIRPIL(shRNA1)	-18.28	-21.90 to -14.67	Yes	****	<0.0001	B-E
A/R+NC vs. A/R+lncCIRPIL(OE)	15.33	11.71 to 18.95	Yes	****	<0.0001	C-D
A/R+NC vs. A/R+lncCIRPIL(shRNA1)	-19.69	-23.31 to -16.08	Yes	****	<0.0001	C-E
A/R+lncCIRPIL(OE) vs. A/R+lncCIRPIL(shRNA1)	-35.02	-38.64 to -31.41	Yes	****	<0.0001	D-E
Test details	Mean 1	Mean 2	Mean Diff.	SE of diff.	n1	n2	q	DF
Control vs. A/R	5.611	26.62	-21.01	1.298	18	18	22.89	85
Control vs. A/R+NC	5.611	25.21	-19.6	1.298	18	18	21.35	85
Control vs. A/R+lncCIRPIL(OE)	5.611	9.88	-4.269	1.298	18	18	4.651	85
Control vs. A/R+lncCIRPIL(shRNA1)	5.611	44.9	-39.29	1.298	18	18	42.81	85
A/R vs. A/R+NC	26.62	25.21	1.41	1.298	18	18	1.536	85
A/R vs. A/R+lncCIRPIL(OE)	26.62	9.88	16.74	1.298	18	18	18.24	85
A/R vs. A/R+lncCIRPIL(shRNA1)	26.62	44.9	-18.28	1.298	18	18	19.92	85
A/R+NC vs. A/R+lncCIRPIL(OE)	25.21	9.88	15.33	1.298	18	18	16.7	85
A/R+NC vs. A/R+lncCIRPIL(shRNA1)	25.21	44.9	-19.69	1.298	18	18	21.46	85
A/R+lncCIRPIL(OE) vs. A/R+lncCIRPIL(shRNA1)	9.88	44.9	-35.02	1.298	18	18	38.16	85

## Sheet: Figure2e
Figure2e		The ratio of gray values of protein bands of BCL2 and Bax tested by western blot analysis
Control	A/R	A/R+NC	A/R+lncCIRPIL(OE)							Control	A/R	A/R+NC	A/R+lncCIRPIL(shRNA1)
0.906340870109258	0.505951195036805	0.586423876197138	0.86783711069136							0.834358470976821	0.523755869876168	0.474415622005602	0.247402911855376
0.80426163948834	0.200642630057756	0.224851864356114	0.756987855278991							0.915111541694425	0.479267101916813	0.545825186859299	0.224894664756501
1.57404508192736	0.396494350961254	0.393945467990292	0.897861187189088							1.31642587557977	0.572250231291903	0.447232984393759	0.225075871872275
0.71535240847505	0.320097532932399	0.40938651487125	1.10368317091743							0.934104111748986	0.546206228516208	0.63825640198367	0.225187309833654
The analysis sumary of ordinary one-way ANOVA
Number of families	1									Number of families	1
Number of comparisons per family	6									Number of comparisons per family	6
Alpha	0.05									Alpha	0.05
Tukey's multiple comparisons test	Mean Diff.	95.00% CI of diff.	Significant?	Summary	Adjusted P Value					Tukey's multiple comparisons test	Mean Diff.	95.00% CI of diff.	Significant?	Summary	Adjusted P Value
Control vs. A/R	0.6442	0.1611 to 1.127	Yes	**	0.0089	A-B				Control vs. A/R	0.4696	0.2227 to 0.7165	Yes	***	0.0005	A-B
Control vs. A/R+NC	0.5963	0.1132 to 1.079	Yes	*	0.0148	A-C				Control vs. A/R+NC	0.4736	0.2267 to 0.7205	Yes	***	0.0005	A-C
Control vs. A/R+lncCIRPIL(OE)	0.09341	-0.3897 to 0.5765	No	ns	0.938	A-D				Control vs. A/R+lncCIRPIL(shRNA1)	0.7694	0.5224 to 1.016	Yes	****	<0.0001	A-D
A/R vs. A/R+NC	-0.04786	-0.5310 to 0.4353	No	ns	0.9907	B-C				A/R vs. A/R+NC	0.003937	-0.2430 to 0.2509	No	ns	>0.9999	B-C
A/R vs. A/R+lncCIRPIL(OE)	-0.5508	-1.034 to -0.06769	Yes	*	0.0242	B-D				A/R vs. A/R+lncCIRPIL(shRNA1)	0.2997	0.05281 to 0.5466	Yes	*	0.0165	B-D
A/R+NC vs. A/R+lncCIRPIL(OE)	-0.5029	-0.9861 to -0.01983	Yes	*	0.0405	C-D				A/R+NC vs. A/R+lncCIRPIL(shRNA1)	0.2958	0.04888 to 0.5427	Yes	*	0.0179	C-D
Test details	Mean 1	Mean 2	Mean Diff.	SE of diff.	n1	n2	q	DF		Test details	Mean 1	Mean 2	Mean Diff.	SE of diff.	n1	n2	q	DF
Control vs. A/R	1	0.3558	0.6442	0.1627	4	4	5.599	12		Control vs. A/R	1	0.5304	0.4696	0.08317	4	4	7.986	12
Control vs. A/R+NC	1	0.4037	0.5963	0.1627	4	4	5.183	12		Control vs. A/R+NC	1	0.5264	0.4736	0.08317	4	4	8.053	12
Control vs. A/R+lncCIRPIL(OE)	1	0.9066	0.09341	0.1627	4	4	0.8118	12		Control vs. A/R+lncCIRPIL(shRNA1)	1	0.2306	0.7694	0.08317	4	4	13.08	12
A/R vs. A/R+NC	0.3558	0.4037	-0.04786	0.1627	4	4	0.4159	12		A/R vs. A/R+NC	0.5304	0.5264	0.003937	0.08317	4	4	0.06695	12
A/R vs. A/R+lncCIRPIL(OE)	0.3558	0.9066	-0.5508	0.1627	4	4	4.787	12		A/R vs. A/R+lncCIRPIL(shRNA1)	0.5304	0.2306	0.2997	0.08317	4	4	5.097	12
A/R+NC vs. A/R+lncCIRPIL(OE)	0.4037	0.9066	-0.5029	0.1627	4	4	4.371	12		A/R+NC vs. A/R+lncCIRPIL(shRNA1)	0.5264	0.2306	0.2958	0.08317	4	4	5.03	12

## Sheet: Figure2f
Figure2f		The activity of Caspase3, Caspase8, Caspase9 in NMCM tested by ELISA under different conditions
	Control			A/R			A/R+NC			A/R+lncCIRPIL(OE)			A/R+lncCIRPIL(shRNA1)
Caspase-3	1416.33333333333	1577.33333333333	1653.83333333333	1779.33333333333	2037.83333333333	1975.83333333333	1821.83333333333	1826.83333333333	1969.33333333333	1492.33333333333	1582	1637	2244.66666666667	2425.33333333333	2434.33333333333
Caspase-8	108.333333333333	108.333333333333	108	309.666666666667	318	309	319	320.666666666667	317.333333333333	240	252	226.333333333333	393.333333333333	393	430
Caspase-9	173	152	167	377.5	368	361.5	367	316.5	371	239	249.5	284	441.5	429	448
The analysis sumary of ordinary one-way ANOVA
Caspase-3										Caspase-8										Caspase-9
Number of families	1									Number of families	1									Number of families	1
Number of comparisons per family	10									Number of comparisons per family	10									Number of comparisons per family	10
Alpha	0.05									Alpha	0.05									Alpha	0.05
Tukey's multiple comparisons test	Mean Diff.	95.00% CI of diff.	Significant?	Summary	Adjusted P Value					Tukey's multiple comparisons test	Mean Diff.	95.00% CI of diff.	Significant?	Summary	Adjusted P Value					Tukey's multiple comparisons test	Mean Diff.	95.00% CI of diff.	Significant?	Summary	Adjusted P Value
Control vs. A/R	-381.8	-668.0 to -95.67	Yes	**	0.0092	A-B				Control vs. A/R	-204	-234.5 to -173.5	Yes	****	<0.0001	A-B				Control vs. A/R	-205	-255.3 to -154.7	Yes	****	<0.0001	A-B
Control vs. A/R+NC	-323.5	-609.7 to -37.33	Yes	*	0.0257	A-C				Control vs. A/R+NC	-210.8	-241.3 to -180.3	Yes	****	<0.0001	A-C				Control vs. A/R+NC	-187.5	-237.8 to -137.2	Yes	****	<0.0001	A-C
Control vs. A/R+lncCIRPIL(OE)	-21.28	-307.4 to 264.9	No	ns	0.9991	A-D				Control vs. A/R+lncCIRPIL(OE)	-131.2	-161.7 to -100.7	Yes	****	<0.0001	A-D				Control vs. A/R+lncCIRPIL(OE)	-93.5	-143.8 to -43.20	Yes	***	0.0008	A-D
Control vs. A/R+lncCIRPIL(shRNA1)	-818.9	-1105 to -532.8	Yes	****	<0.0001	A-E				Control vs. A/R+lncCIRPIL(shRNA1)	-297.2	-327.7 to -266.7	Yes	****	<0.0001	A-E				Control vs. A/R+lncCIRPIL(shRNA1)	-275.5	-325.8 to -225.2	Yes	****	<0.0001	A-E
A/R vs. A/R+NC	58.33	-227.8 to 344.5	No	ns	0.9584	B-C				A/R vs. A/R+NC	-6.778	-37.30 to 23.75	No	ns	0.9443	B-C				A/R vs. A/R+NC	17.5	-32.80 to 67.80	No	ns	0.7804	B-C
A/R vs. A/R+lncCIRPIL(OE)	360.6	74.39 to 646.7	Yes	*	0.0134	B-D				A/R vs. A/R+lncCIRPIL(OE)	72.78	42.25 to 103.3	Yes	***	0.0001	B-D				A/R vs. A/R+lncCIRPIL(OE)	111.5	61.20 to 161.8	Yes	***	0.0002	B-D
A/R vs. A/R+lncCIRPIL(shRNA1)	-437.1	-723.3 to -150.9	Yes	**	0.0037	B-E				A/R vs. A/R+lncCIRPIL(shRNA1)	-93.22	-123.7 to -62.70	Yes	****	<0.0001	B-E				A/R vs. A/R+lncCIRPIL(shRNA1)	-70.5	-120.8 to -20.20	Yes	**	0.0067	B-E
A/R+NC vs. A/R+lncCIRPIL(OE)	302.2	16.05 to 588.4	Yes	*	0.0375	C-D				A/R+NC vs. A/R+lncCIRPIL(OE)	79.56	49.03 to 110.1	Yes	****	<0.0001	C-D				A/R+NC vs. A/R+lncCIRPIL(OE)	94	43.70 to 144.3	Yes	***	0.0008	C-D
A/R+NC vs. A/R+lncCIRPIL(shRNA1)	-495.4	-781.6 to -209.3	Yes	**	0.0014	C-E				A/R+NC vs. A/R+lncCIRPIL(shRNA1)	-86.44	-117.0 to -55.92	Yes	****	<0.0001	C-E				A/R+NC vs. A/R+lncCIRPIL(shRNA1)	-88	-138.3 to -37.70	Yes	**	0.0013	C-E
A/R+lncCIRPIL(OE) vs. A/R+lncCIRPIL(shRNA1)	-797.7	-1084 to -511.5	Yes	****	<0.0001	D-E				A/R+lncCIRPIL(OE) vs. A/R+lncCIRPIL(shRNA1)	-166	-196.5 to -135.5	Yes	****	<0.0001	D-E				A/R+lncCIRPIL(OE) vs. A/R+lncCIRPIL(shRNA1)	-182	-232.3 to -131.7	Yes	****	<0.0001	D-E
Test details	Mean 1	Mean 2	Mean Diff.	SE of diff.	n1	n2	q	DF		Test details	Mean 1	Mean 2	Mean Diff.	SE of diff.	n1	n2	q	DF		Test details	Mean 1	Mean 2	Mean Diff.	SE of diff.	n1	n2	q	DF
Control vs. A/R	1549	1931	-381.8	86.95	3	3	6.21	10		Control vs. A/R	108.2	312.2	-204	9.275	3	3	31.11	10		Control vs. A/R	164	369	-205	15.28	3	3	18.97	10
Control vs. A/R+NC	1549	1873	-323.5	86.95	3	3	5.261	10		Control vs. A/R+NC	108.2	319	-210.8	9.275	3	3	32.14	10		Control vs. A/R+NC	164	351.5	-187.5	15.28	3	3	17.35	10
Control vs. A/R+lncCIRPIL(OE)	1549	1570	-21.28	86.95	3	3	0.3461	10		Control vs. A/R+lncCIRPIL(OE)	108.2	239.4	-131.2	9.275	3	3	20.01	10		Control vs. A/R+lncCIRPIL(OE)	164	257.5	-93.5	15.28	3	3	8.651	10
Control vs. A/R+lncCIRPIL(shRNA1)	1549	2368	-818.9	86.95	3	3	13.32	10		Control vs. A/R+lncCIRPIL(shRNA1)	108.2	405.4	-297.2	9.275	3	3	45.32	10		Control vs. A/R+lncCIRPIL(shRNA1)	164	439.5	-275.5	15.28	3	3	25.49	10
A/R vs. A/R+NC	1931	1873	58.33	86.95	3	3	0.9487	10		A/R vs. A/R+NC	312.2	319	-6.778	9.275	3	3	1.033	10		A/R vs. A/R+NC	369	351.5	17.5	15.28	3	3	1.619	10
A/R vs. A/R+lncCIRPIL(OE)	1931	1570	360.6	86.95	3	3	5.864	10		A/R vs. A/R+lncCIRPIL(OE)	312.2	239.4	72.78	9.275	3	3	11.1	10		A/R vs. A/R+lncCIRPIL(OE)	369	257.5	111.5	15.28	3	3	10.32	10
A/R vs. A/R+lncCIRPIL(shRNA1)	1931	2368	-437.1	86.95	3	3	7.109	10		A/R vs. A/R+lncCIRPIL(shRNA1)	312.2	405.4	-93.22	9.275	3	3	14.21	10		A/R vs. A/R+lncCIRPIL(shRNA1)	369	439.5	-70.5	15.28	3	3	6.523	10
A/R+NC vs. A/R+lncCIRPIL(OE)	1873	1570	302.2	86.95	3	3	4.915	10		A/R+NC vs. A/R+lncCIRPIL(OE)	319	239.4	79.56	9.275	3	3	12.13	10		A/R+NC vs. A/R+lncCIRPIL(OE)	351.5	257.5	94	15.28	3	3	8.698	10
A/R+NC vs. A/R+lncCIRPIL(shRNA1)	1873	2368	-495.4	86.95	3	3	8.058	10		A/R+NC vs. A/R+lncCIRPIL(shRNA1)	319	405.4	-86.44	9.275	3	3	13.18	10		A/R+NC vs. A/R+lncCIRPIL(shRNA1)	351.5	439.5	-88	15.28	3	3	8.143	10
A/R+lncCIRPIL(OE) vs. A/R+lncCIRPIL(shRNA1)	1570	2368	-797.7	86.95	3	3	12.97	10		A/R+lncCIRPIL(OE) vs. A/R+lncCIRPIL(shRNA1)	239.4	405.4	-166	9.275	3	3	25.31	10		A/R+lncCIRPIL(OE) vs. A/R+lncCIRPIL(shRNA1)	257.5	439.5	-182	15.28	3	3	16.84	10

## Sheet: Figure3a
Figure3a		The relative expression level of lncCIRPIL in the heart and other organs compared with lncCIRPIL in wild type heart and other organs calculated by normalized the CT values with mean CT value of lncCIRPIL in wild type mice organs.
	WT			LncCIRPIL(TG)
Heart	1.35034994616819	0.595978971761793	1.24257534448593	5.55325380191916	7.22668160632947	8.18699113597421
Muscle	0.829319545814442	1.34723357686569	0.895025070927972	1.404444875738	0.926588061890371	1.29235283063749
Brain	1.84037530124975	0.376311686852767	1.4439291955225	1.03526492384138	1.63580411711556	0.823591017267575
Kidney	1.89211529345119	0.697371833175204	0.757858283255199	1.4742692172911	0.752623373705534	1.11728713807222
Liver	0.549681056692598	0.937354496559981	1.94082046298708	0.725308502707886	0.943874312681693	0.658231359721816
Lung	1.76540599258131	0.757858283255199	0.747424624317469	1.14869835499704	0.611320138846033	0.476318999021968
Spleen	2.13366448589072	0.583713901878486	0.802922881863376	3.51453380888486	0.665879639710957	0.968170695982882
The analysis sumary of unpaired t tests
	Significant?	P value	Mean of WT	Mean of LncCIRPIL(TG)	Difference	SE of difference	t ratio	df	Adjusted P Value
Heart	Yes	0.001812	1.063	6.989	-5.926	0.8048	7.364	4	0.012617
Muscle	No	0.445408	1.024	1.208	-0.1839	0.2175	0.8456	4	0.966478
Brain	No	0.917284	1.22	1.165	0.05532	0.5003	0.1106	4	0.993158
Kidney	No	0.998205	1.116	1.115	0.001055	0.4409	0.002393	4	0.998205
Liver	No	0.435141	1.143	0.7758	0.3668	0.4234	0.8664	4	0.966478
Lung	No	0.432166	1.09	0.7454	0.3448	0.3952	0.8725	4	0.966478
Spleen	No	0.624471	1.173	1.716	-0.5428	1.025	0.5295	4	0.966478

## Sheet: Figure3b
Figure3b		The ejection fraction(EF) and shortening fraction (FS) of wild type mice and lncCIRPIL heart-specific overexpression mice under I/R injury.
TG-EF										TG-FS
WT	lncCIRPIL(TG)	WT+I/R	lncCIRPIL(TG)+I/R							WT	lncCIRPIL(TG)	WT+I/R	lncCIRPIL(TG)+I/R
74.304526	74.144346	56.266092	60.772688							41.981731	41.420125	28.723398	31.749131
73.670928	72.597918	50.883684	63.944321							41.450794	40.559424	25.36081	34.028303
74.725466	67.104722	52.245983	58.248721							42.59437	36.458344	26.284585	29.978123
70.836028	74.656315	54.03144	54.85928							39.246116	42.469126	27.487569	27.711553
68.979077	71.481532	49.993082	64.804841							37.697524	39.806292	24.694624	34.529141
71.956966	75.144826	53.882058	61.666489							40.196499	43.150685	27.155179	32.258058
68.990777	71.526914	54.638464	60.472528							37.663492	39.869276	27.708334	31.553941
69.998371	70.763128	51.448877	61.281949							38.161567	39.162565	25.754521	32.085559
74.233068	75.527432	51.378917	56.412523							42.128615	42.89276	25.775196	28.842111
71.451253		50.836788	65.679411							39.7802		25.168523	35.470922
		52.71656	64.761677									26.439249	34.641329
The analysis sumary of ordinary one-way ANOVA
Number of families	1									Number of families	1
Number of comparisons per family	6									Number of comparisons per family	6
Alpha	0.05									Alpha	0.05
Tukey's multiple comparisons test	Mean Diff.	95.00% CI of diff.	Significant?	Summary	Adjusted P Value					Tukey's multiple comparisons test	Mean Diff.	95.00% CI of diff.	Significant?	Summary	Adjusted P Value
WT vs. LncCIRPIL(TG)	-0.635	-3.943 to 2.673	No	ns	0.9546	A-B				WT vs. LncCIRPIL(TG)	-0.5531	-3.006 to 1.900	No	ns	0.9294	A-B
WT vs. WT+I/R	19.34	16.19 to 22.49	Yes	****	<0.0001	A-C				WT vs. WT+I/R	13.68	11.34 to 16.01	Yes	****	<0.0001	A-C
WT vs. LncCIRPIL(TG)+I/R	10.74	7.596 to 13.89	Yes	****	<0.0001	A-D				WT vs. LncCIRPIL(TG)+I/R	8.013	5.680 to 10.35	Yes	****	<0.0001	A-D
LncCIRPIL(TG) vs. WT+I/R	19.97	16.74 to 23.21	Yes	****	<0.0001	B-C				LncCIRPIL(TG) vs. WT+I/R	14.23	11.83 to 16.63	Yes	****	<0.0001	B-C
LncCIRPIL(TG) vs. LncCIRPIL(TG)+I/R	11.38	8.141 to 14.61	Yes	****	<0.0001	B-D				LncCIRPIL(TG) vs. LncCIRPIL(TG)+I/R	8.566	6.167 to 10.97	Yes	****	<0.0001	B-D
WT+I/R vs. LncCIRPIL(TG)+I/R	-8.598	-11.67 to -5.529	Yes	****	<0.0001	C-D				WT+I/R vs. LncCIRPIL(TG)+I/R	-5.663	-7.940 to -3.387	Yes	****	<0.0001	C-D
Test details	Mean 1	Mean 2	Mean Diff.	SE of diff.	n1	n2	q	DF		Test details	Mean 1	Mean 2	Mean Diff.	SE of diff.	n1	n2	q	DF
WT vs. LncCIRPIL(TG)	71.91	72.55	-0.635	1.23	10	9	0.7303	37		WT vs. LncCIRPIL(TG)	40.09	40.64	-0.5531	0.9119	10	9	0.8577	37
WT vs. WT+I/R	71.91	52.57	19.34	1.169	10	11	23.39	37		WT vs. WT+I/R	40.09	26.41	13.68	0.8672	10	11	22.3	37
WT vs. LncCIRPIL(TG)+I/R	71.91	61.17	10.74	1.169	10	11	12.99	37		WT vs. LncCIRPIL(TG)+I/R	40.09	32.08	8.013	0.8672	10	11	13.07	37
LncCIRPIL(TG) vs. WT+I/R	72.55	52.57	19.97	1.203	9	11	23.48	37		LncCIRPIL(TG) vs. WT+I/R	40.64	26.41	14.23	0.8921	9	11	22.56	37
LncCIRPIL(TG) vs. LncCIRPIL(TG)+I/R	72.55	61.17	11.38	1.203	9	11	13.37	37		LncCIRPIL(TG) vs. LncCIRPIL(TG)+I/R	40.64	32.08	8.566	0.8921	9	11	13.58	37
WT+I/R vs. LncCIRPIL(TG)+I/R	52.57	61.17	-8.598	1.141	11	11	10.66	37		WT+I/R vs. LncCIRPIL(TG)+I/R	26.41	32.08	-5.663	0.8463	11	11	9.464	37

[truncated: 50 more sheets: Figure3d, Figure3e, Figure3f, Figure3g, Figure3h, Figure3i, Figure4a, Figure4b, Figure4d, Figure4e, Figure4f, Figure4g, Figure4h, Figure5a, Figure5c, Figure5e, Figure5g, Figure6b, Figure6c, Figure6f …]
